# Supplementary material for: Therapeutic Potential of Rituximab in Managing Hepatitis C-Associated Cryoglobulinemic Vasculitis: A Systematic Review
Source: J Clin Med. 2023 Oct 27;12(21):6806. doi: 10.3390/jcm12216806 (PMC10648453; doi:10.3390/jcm12216806)
Supplement: Supplementary file 1 [file jcm-12-06806-s001.zip]

Archive with 2 entries (2 files):
- Table S1 Databases and search strategy.pdf
- Table S2. Quality assessment.pdf
